# Supplementary material for: The Knight and the King: two new species of giant bent-toed gecko (Cyrtodactylus, Gekkonidae, Squamata) from northern New Guinea, with comments on endemism in the North Papuan Mountains
Source: Zookeys. 2016 Feb 10;(562):105–30. doi: 10.3897/zookeys.562.6052 (PMC4768470; doi:10.3897/zookeys.562.6052)
Supplement: XML Treatment for Cyrtodactylus equestris [file zookeys.562.6052-treatment1.xml]

<!DOCTYPE tp:taxon-treatment
  PUBLIC "-//TaxonX//DTD Taxonomic Treatment Publishing DTD v0 20100105//EN" "tax-treatment-NSO.dtd">
<tp:taxon-treatment xmlns:tp="http://www.plazi.org/taxpub"><tp:treatment-meta><kwd-group><label>Taxon classification</label><kwd><named-content content-type="kingdom">Animalia</named-content></kwd><kwd><named-content content-type="order">Squamata</named-content></kwd><kwd><named-content content-type="family">Gekkonidae</named-content></kwd></kwd-group><mixed-citation publication-type="journal"><person-group><name><surname>Oliver</surname><given-names>Paul M.</given-names></name><name><surname>Richards</surname><given-names>Stephen J.</given-names></name><name><surname>Mumpuni</surname><given-names/></name><name><surname>Rösler</surname><given-names>Herbert</given-names></name></person-group><article-title>The Knight and the King: two new species of giant bent-toed gecko (<italic><tp:taxon-name><tp:taxon-name-part taxon-name-part-type="genus">Cyrtodactylus</tp:taxon-name-part></tp:taxon-name></italic>, <tp:taxon-name><tp:taxon-name-part taxon-name-part-type="family">Gekkonidae</tp:taxon-name-part></tp:taxon-name>, <tp:taxon-name><tp:taxon-name-part taxon-name-part-type="order">Squamata</tp:taxon-name-part></tp:taxon-name>) from northern New Guinea, with comments on endemism in the North Papuan Mountains</article-title><source>Zookeys</source><day>10</day><month>2</month><year>2016</year><volume>2016</volume><issue>562</issue><fpage>105</fpage><lpage>130</lpage><pub-id pub-id-type="doi">10.3897/zookeys.562.6052</pub-id></mixed-citation></tp:treatment-meta><tp:nomenclature><tp:taxon-name>
            <tp:taxon-name-part taxon-name-part-type="genus">Cyrtodactylus</tp:taxon-name-part>
            <tp:taxon-name-part taxon-name-part-type="species">equestris</tp:taxon-name-part>
            <object-id xmlns:xlink="http://www.w3.org/1999/xlink" content-type="zoobank" xlink:type="simple">http://zoobank.org/EF29B95D-5C28-4A26-B6BF-D9A566E79996</object-id>
          </tp:taxon-name><tp:taxon-status xmlns:xlink="http://www.w3.org/1999/xlink" xlink:type="simple">sp. n.</tp:taxon-status><xref ref-type="fig" rid="F2">Figures 2</xref><xref ref-type="fig" rid="F4">, 4</xref></tp:nomenclature><tp:treatment-sec sec-type="Holotype"><title>Holotype.</title><p>
            <abbrev xmlns:xlink="http://www.w3.org/1999/xlink" content-type="institution" xlink:title="Australian Museum" xlink:type="simple">AMS</abbrev> R135520 adult male with everted left hemipenis and completely regrown tail, Papua New Guinea, Sandaun Province, Torricelli Mountains, Mt. Sumbau (<named-content xmlns:xlink="http://www.w3.org/1999/xlink" content-type="dwc:verbatimCoordinates" xlink:type="simple">3°23'S, 142°31'E</named-content>, between 1000–1200 m a.s.l.), collected by P. German, 10 March 1990, with frozen tissue at the South Australian Museum (ABTC50282).</p></tp:treatment-sec><tp:treatment-sec sec-type="Paratypes"><title>Paratypes</title><p>
            <bold>(n = 6).</bold> Papua New Guinea: <abbrev xmlns:xlink="http://www.w3.org/1999/xlink" content-type="institution" xlink:title="Australian Museum" xlink:type="simple">AMS</abbrev> R119547 Sandaun Province, Torricelli Mtns, Wigote (<named-content xmlns:xlink="http://www.w3.org/1999/xlink" content-type="dwc:verbatimCoordinates" xlink:type="simple">3°25'S, 142°09'E</named-content>), collected by T. Flannery, 20 July 1985; <named-content xmlns:xlink="http://www.w3.org/1999/xlink" content-type="dwc:institutional_code" xlink:type="simple">BPBM</named-content> 23314–16 Sandaun Province, Torricelli Mountains, between 2.9–3.2 km east of Mt Sapau summit (<named-content xmlns:xlink="http://www.w3.org/1999/xlink" content-type="dwc:verbatimCoordinates" xlink:type="simple">3°23'27.0636"S, 142°31'47.028"E</named-content>, 550–700 m a.s.l.), collected by F. Kraus between 23–25 May 2005. Indonesia: <named-content xmlns:xlink="http://www.w3.org/1999/xlink" content-type="dwc:institutional_code" xlink:type="simple">MZB</named-content> lace 5435–6 Papua Province, Foja Mountains, camp above Marina Valen Village (<named-content xmlns:xlink="http://www.w3.org/1999/xlink" content-type="dwc:verbatimCoordinates" xlink:type="simple">02°22.230'S, 138°12.753'E</named-content>; 500 m a.s.l.), collected by S. Richards and B. Tjaturadi between 17–22 July 2004.</p></tp:treatment-sec><tp:treatment-sec sec-type="material"><title>Referred material</title><p>
            <bold>(n = 5).</bold> Papua New Guinea: <named-content xmlns:xlink="http://www.w3.org/1999/xlink" content-type="dwc:institutional_code" xlink:type="simple">AMNH</named-content> 100050–1, Sandaun Province, Lumi (~530 m a.s.l.), collected by M. Lorenz; <named-content xmlns:xlink="http://www.w3.org/1999/xlink" content-type="dwc:institutional_code" xlink:type="simple">AMNH</named-content> 100052 Sandaun Province, Mt Menawa, Bewani Mountains, collected by J. Diamond; <named-content xmlns:xlink="http://www.w3.org/1999/xlink" content-type="dwc:institutional_code" xlink:type="simple">AMNH</named-content> 82360 Madang Province, Adelbert Mountains, Maratambu (~700 m a.s.l.), collected by E.T. Gillard; <named-content xmlns:xlink="http://www.w3.org/1999/xlink" content-type="dwc:institutional_code" xlink:type="simple">AMNH</named-content> 103193 Madang Province, Adelbert Mountains, Wanuma (~700 m a.s.l.), collected by A.C. Zeigler. The last two specimens are listed as referred material because of taxonomic uncertainty (see below), while the remainder are relatively poor specimens.</p></tp:treatment-sec><tp:treatment-sec sec-type="Diagnosis"><title>Diagnosis.</title><p>A large <italic><tp:taxon-name><tp:taxon-name-part taxon-name-part-type="genus">Cyrtodactylus</tp:taxon-name-part></tp:taxon-name></italic> (<abbrev xmlns:xlink="http://www.w3.org/1999/xlink" xlink:title="snout-vent length" xlink:type="simple">SVL</abbrev> to 139 mm), with a moderately broad head (<abbrev xmlns:xlink="http://www.w3.org/1999/xlink" xlink:title="maximum head width" xlink:type="simple">HW</abbrev>/<abbrev xmlns:xlink="http://www.w3.org/1999/xlink" xlink:title="snout-vent length" xlink:type="simple">SVL</abbrev> 0.19–0.22), enlarged tubercles on the infra-angular region and often extending across the posterior throat, mid-dorsal tubercles in 19 to 25 rows at midpoint of body, subcaudal scales not transversely widened, high number of mid-body ventral scale rows (42–59), femoral pores in two separated rows of 9–19, usually with a further medial precloacal row of 6–13 pores (up to 39 pores in total), venter relatively plain brown with at most scattered darker brown maculations, and dorsum with three distinct to indistinct medium-brown transverse bands on relatively plain light brownish-grey background.</p></tp:treatment-sec><tp:treatment-sec sec-type="Description of holotype"><title>Description of holotype.</title><p>A moderately large (113 mm <abbrev xmlns:xlink="http://www.w3.org/1999/xlink" xlink:title="snout-vent length" xlink:type="simple">SVL</abbrev>) and slender gecko. Head large (<abbrev xmlns:xlink="http://www.w3.org/1999/xlink" xlink:title="head length from tip of snout to anterior margin of ear opening" xlink:type="simple">HL</abbrev>/<abbrev xmlns:xlink="http://www.w3.org/1999/xlink" xlink:title="snout-vent length" xlink:type="simple">SVL</abbrev> 0.28), moderately wide (<abbrev xmlns:xlink="http://www.w3.org/1999/xlink" xlink:title="maximum head width" xlink:type="simple">HW</abbrev>/<abbrev xmlns:xlink="http://www.w3.org/1999/xlink" xlink:title="snout-vent length" xlink:type="simple">SVL</abbrev> 0.21) and clearly distinct from neck. Snout rounded in dorsal profile, broadly truncate in lateral profile, eye to naris distance longer than eye diameter (<abbrev xmlns:xlink="http://www.w3.org/1999/xlink" xlink:title="distance from posterior edge of naris to eye" xlink:type="simple">EN</abbrev>/<abbrev xmlns:xlink="http://www.w3.org/1999/xlink" xlink:title="transverse diameter of eye" xlink:type="simple">EYE</abbrev> 1.4), loreal region slightly inflated, interorbital region and top of snout concave, canthus rostralis rounded, weakly defined. Eyes large (<abbrev xmlns:xlink="http://www.w3.org/1999/xlink" xlink:title="transverse diameter of eye" xlink:type="simple">EYE</abbrev>/<abbrev xmlns:xlink="http://www.w3.org/1999/xlink" xlink:title="head length from tip of snout to anterior margin of ear opening" xlink:type="simple">HL</abbrev> 0.26), pupil vertical, supraciliaries extending from anteroventral to posterodorsal edge of orbit, longest at the anterodorsal corner. Ear opening rounded, bordered by distinct dorsal skin fold.</p><p>Rostral rectangular, wider than high, with medial suture extending approximately halfway from dorsal edge towards ventral edge, bordered dorsally by two flattened nasals and single tiny internasal. Nares bordered by first supralabial (point contact), rostral, nasal, 2–3 enlarged postnasals and 2–3 tiny granular postnasals. Supralabials generally wider than high, 10 on right, 11 on left, 8 to midpoint of eye. Head, temporal and nuchal scales small and granular, interspersed with numerous enlarged weakly conical tubercles, approximately 3–4 times width of surrounding scales, on temporal and posterior nuchal regions. Enlarged infralabials slightly to much wider than high, 11 on right and 10 on left, bordered by rows of slightly enlarged scales that grade into small granular gular scales. Mental slightly wider than long, broadly triangular, but with distinctly concave edges at contact with postmentals, in contact with first infralabials. Scattered small conical tubercles (approximately twice size of surrounding scales) in the infra-angular regions of the lower jaw only.</p><p>Body moderately robust (<abbrev xmlns:xlink="http://www.w3.org/1999/xlink" xlink:title="trunk length from posterior edge of axilla to anterior edge of groin with limbs held at right angles" xlink:type="simple">TrK</abbrev>/<abbrev xmlns:xlink="http://www.w3.org/1999/xlink" xlink:title="snout-vent length" xlink:type="simple">SVL</abbrev> 0.44) with distinct ventrolateral folds. Moderately tuberculate, tubercles along lateral fold heterogeneous, up to 3 times larger than surrounding scales. Dorsum with approximately 23 rows (not including lateral fold) of often keeled tubercles up to 4 times width of surrounding granular scales. Ventral scales much larger than dorsal scales, increasing in size medially, arranged in approximately 39 rows at midpoint of body. Several continuous rows of enlarged femoral scales, posterior row extending almost to knee, distinctly larger and contrasting against granular posterior femorals. Precloacal pores in a series of 8, femoral pores in individual series of 15–16, respective series separated by 7 poreless scales.</p><p>Limbs moderately robust, forelimbs (<abbrev xmlns:xlink="http://www.w3.org/1999/xlink" xlink:title="forearm length from base of palm to outer edge of elbow" xlink:type="simple">FA</abbrev>/<abbrev xmlns:xlink="http://www.w3.org/1999/xlink" xlink:title="snout-vent length" xlink:type="simple">SVL</abbrev> 0.14) shorter and less robust than hindlimbs (<abbrev xmlns:xlink="http://www.w3.org/1999/xlink" xlink:title="crus length from base of heel to outer edge of knee" xlink:type="simple">CS</abbrev>/<abbrev xmlns:xlink="http://www.w3.org/1999/xlink" xlink:title="snout-vent length" xlink:type="simple">SVL</abbrev> 0.19). Lateral and dorsal surfaces of antebrachium and crus with numerous conical tubercles. Digits long and well developed, inflected at basal interphalangeal joints; subdigital lamellae smooth, rounded and expanded proximal to digital inflection (8-12-11-13-11 manus; 9-12-15-15-13 pes); narrow distal to digital inflection (9-10-11-11-11 manus; 7-12-12-14-13 pes) (counts not including ventral claw sheath); large recurved claws sheathed by a dorsal and ventral scale.</p><p>Tail almost completely regrown, scalation heterogeneous and irregular. Cloacal sacs swollen and prominent, each with 3 rounded cloacal spurs at anterior edge.</p></tp:treatment-sec><tp:treatment-sec sec-type="Measurements of holotype"><title>Measurements of holotype</title><p>
            <bold>(in mm).</bold> <abbrev xmlns:xlink="http://www.w3.org/1999/xlink" xlink:title="snout-vent length" xlink:type="simple">SVL</abbrev> 113, <abbrev xmlns:xlink="http://www.w3.org/1999/xlink" xlink:title="tail length from the posterior edge of the vent to the tip of the tail" xlink:type="simple">TL</abbrev> 97, <abbrev xmlns:xlink="http://www.w3.org/1999/xlink" xlink:title="total length of original portion of tail" xlink:type="simple">OT</abbrev> 13, <abbrev xmlns:xlink="http://www.w3.org/1999/xlink" xlink:title="trunk length from posterior edge of axilla to anterior edge of groin with limbs held at right angles" xlink:type="simple">TrK</abbrev> 49.5, <abbrev xmlns:xlink="http://www.w3.org/1999/xlink" xlink:title="maximum head width" xlink:type="simple">HW</abbrev> 23.4, <abbrev xmlns:xlink="http://www.w3.org/1999/xlink" xlink:title="maximum head height" xlink:type="simple">HH</abbrev> 13.1, <abbrev xmlns:xlink="http://www.w3.org/1999/xlink" xlink:title="head length from tip of snout to anterior margin of ear opening" xlink:type="simple">HL</abbrev> 32.2, <abbrev xmlns:xlink="http://www.w3.org/1999/xlink" xlink:title="distance from posterior edge of naris to eye" xlink:type="simple">EN</abbrev> 11.6, <abbrev xmlns:xlink="http://www.w3.org/1999/xlink" xlink:title="internarial distance" xlink:type="simple">IN</abbrev> 4.2, <abbrev xmlns:xlink="http://www.w3.org/1999/xlink" xlink:title="transverse diameter of eye" xlink:type="simple">EYE</abbrev> 8.3, <abbrev xmlns:xlink="http://www.w3.org/1999/xlink" xlink:title="transverse diameter of ear" xlink:type="simple">EAR</abbrev> 2.0, <abbrev xmlns:xlink="http://www.w3.org/1999/xlink" xlink:title="forearm length from base of palm to outer edge of elbow" xlink:type="simple">FA</abbrev> 15.3, <abbrev xmlns:xlink="http://www.w3.org/1999/xlink" xlink:title="crus length from base of heel to outer edge of knee" xlink:type="simple">CS</abbrev> 21.5.</p></tp:treatment-sec><tp:treatment-sec sec-type="Color in ethanol"><title>Color in ethanol.</title><p>Dorsal pattern consisting of alternating light brown and medium brown regions. Nuchal band medium brown, posterior edge triangular with thin continuous dark brown margin and extending along dorsum to level of forelimb insertion, anterior edge deeply notched and less clearly margined. Nuchal dark band bordered posteriorly by a deeply notched light brown band with distinct thin dark brown edging on medial anterior and posterior edges, and extending anteriorly onto lower jaw. Subsequent dark bands not deeply notched and less distinctly margined, but generally with at least some dark brown edging at their midpoint. Dorsal surface <!--PageBreak-->of head medium brown, darker anteriorly, without pattern, with the exception of a pair of small curved dark brown lines on the nape. Lower lateral region of head whitish brown, strongly demarcated against upper lateral and dorsal brown colouration. Ventral colouration dirty brown with scattered darker brown maculations on the throat and and across the venter. Limbs medium brown dorsally, slightly lighter ventrally, largely unpatterned except for scattered dark maculations and very small blotches on the hindlimbs. Stub of original tail medium brown dorsally with a pair of smeared very dark brown markings. Regrown tail plain light brown on all surfaces.</p></tp:treatment-sec><tp:treatment-sec sec-type="Variation"><title>Variation.</title><p>The type series includes 4 adult males (with fully expressed pore series) varying from 113–129 mm <abbrev xmlns:xlink="http://www.w3.org/1999/xlink" xlink:title="snout-vent length" xlink:type="simple">SVL</abbrev>, two adult females both of 139 mm, and one juvenile male of 104 mm. Mensural data for the type series are summarized in Table <xref ref-type="table" rid="T2">2</xref>. Supralabials to center of eye 8–10, to rictus of jaw 11–15, Infralabials 10–13. Fourth toe wide lamellae 11–13, fourth toe narrow lamellae 11–13, mid-belly scale rows 39–59, and maximum number of dorsal tubercle rows 19–23. Cloacal spurs 3–4, expressed precloacal pores from 6–8, femoral pore series from 8–15, total number of pores 24–35.</p><table-wrap id="T2" position="float" orientation="portrait"><label>Table 2.</label><caption><p>Measurements for the type series of <italic><tp:taxon-name><tp:taxon-name-part taxon-name-part-type="genus">Cyrtodactylus</tp:taxon-name-part> <tp:taxon-name-part taxon-name-part-type="species">equestris</tp:taxon-name-part></tp:taxon-name></italic> sp. n.</p></caption><table id="TID0E6NBG" rules="all"><tbody><tr><th rowspan="1" colspan="1"/><th rowspan="1" colspan="1">
                    <abbrev xmlns:xlink="http://www.w3.org/1999/xlink" content-type="institution" xlink:title="Australian Museum" xlink:type="simple">AMS</abbrev> R135520</th><th rowspan="1" colspan="1">
                    <named-content xmlns:xlink="http://www.w3.org/1999/xlink" content-type="dwc:institutional_code" xlink:type="simple">BPBM</named-content> 23314</th><th rowspan="1" colspan="1">
                    <named-content xmlns:xlink="http://www.w3.org/1999/xlink" content-type="dwc:institutional_code" xlink:type="simple">BPBM</named-content> 23316</th><th rowspan="1" colspan="1">
                    <named-content xmlns:xlink="http://www.w3.org/1999/xlink" content-type="dwc:institutional_code" xlink:type="simple">BPBM</named-content> 23315</th><th rowspan="1" colspan="1">
                    <named-content xmlns:xlink="http://www.w3.org/1999/xlink" content-type="dwc:institutional_code" xlink:type="simple">MZB</named-content> lace 5436</th><th rowspan="1" colspan="1">
                    <named-content xmlns:xlink="http://www.w3.org/1999/xlink" content-type="dwc:institutional_code" xlink:type="simple">MZB</named-content> lace 5435</th><th rowspan="1" colspan="1">
                    <abbrev xmlns:xlink="http://www.w3.org/1999/xlink" content-type="institution" xlink:title="Australian Museum" xlink:type="simple">AMS</abbrev> R119547</th></tr><tr><td rowspan="1" colspan="1">Sex</td><td rowspan="1" colspan="1">m</td><td rowspan="1" colspan="1">m</td><td rowspan="1" colspan="1">M</td><td rowspan="1" colspan="1">m</td><td rowspan="1" colspan="1">f</td><td rowspan="1" colspan="1">f</td><td rowspan="1" colspan="1">juv</td></tr><tr><td rowspan="1" colspan="1">
                    <abbrev xmlns:xlink="http://www.w3.org/1999/xlink" xlink:title="snout-vent length" xlink:type="simple">SVL</abbrev>
                  </td><td rowspan="1" colspan="1">113</td><td rowspan="1" colspan="1">129</td><td rowspan="1" colspan="1">129</td><td rowspan="1" colspan="1">125</td><td rowspan="1" colspan="1">139</td><td rowspan="1" colspan="1">139</td><td rowspan="1" colspan="1">104</td></tr><tr><td rowspan="1" colspan="1">
                    <abbrev xmlns:xlink="http://www.w3.org/1999/xlink" xlink:title="tail length from the posterior edge of the vent to the tip of the tail" xlink:type="simple">TL</abbrev>
                  </td><td rowspan="1" colspan="1">97</td><td rowspan="1" colspan="1">148</td><td rowspan="1" colspan="1">104</td><td rowspan="1" colspan="1">151</td><td rowspan="1" colspan="1">119</td><td rowspan="1" colspan="1">129</td><td rowspan="1" colspan="1">135</td></tr><tr><td rowspan="1" colspan="1">
                    <abbrev xmlns:xlink="http://www.w3.org/1999/xlink" xlink:title="total length of original portion of tail" xlink:type="simple">OT</abbrev>
                  </td><td rowspan="1" colspan="1">13</td><td rowspan="1" colspan="1">148</td><td rowspan="1" colspan="1">18</td><td rowspan="1" colspan="1">151</td><td rowspan="1" colspan="1">22</td><td rowspan="1" colspan="1">69</td><td rowspan="1" colspan="1">135</td></tr><tr><td rowspan="1" colspan="1">
                    <abbrev xmlns:xlink="http://www.w3.org/1999/xlink" xlink:title="trunk length from posterior edge of axilla to anterior edge of groin with limbs held at right angles" xlink:type="simple">TrK</abbrev>
                  </td><td rowspan="1" colspan="1">49.5</td><td rowspan="1" colspan="1">57.7</td><td rowspan="1" colspan="1">57.1</td><td rowspan="1" colspan="1">56.7</td><td rowspan="1" colspan="1">60.8</td><td rowspan="1" colspan="1">61.0</td><td rowspan="1" colspan="1">51.3</td></tr><tr><td rowspan="1" colspan="1">
                    <abbrev xmlns:xlink="http://www.w3.org/1999/xlink" xlink:title="maximum head width" xlink:type="simple">HW</abbrev>
                  </td><td rowspan="1" colspan="1">23.4</td><td rowspan="1" colspan="1">26.5</td><td rowspan="1" colspan="1">26.8</td><td rowspan="1" colspan="1">24.4</td><td rowspan="1" colspan="1">26.8</td><td rowspan="1" colspan="1">29.7</td><td rowspan="1" colspan="1">20.6</td></tr><tr><td rowspan="1" colspan="1">
                    <abbrev xmlns:xlink="http://www.w3.org/1999/xlink" xlink:title="maximum head height" xlink:type="simple">HH</abbrev>
                  </td><td rowspan="1" colspan="1">13.1</td><td rowspan="1" colspan="1">14.2</td><td rowspan="1" colspan="1">15.0</td><td rowspan="1" colspan="1">13.9</td><td rowspan="1" colspan="1">16.1</td><td rowspan="1" colspan="1">17.1</td><td rowspan="1" colspan="1">13.1</td></tr><tr><td rowspan="1" colspan="1">
                    <abbrev xmlns:xlink="http://www.w3.org/1999/xlink" xlink:title="head length from tip of snout to anterior margin of ear opening" xlink:type="simple">HL</abbrev>
                  </td><td rowspan="1" colspan="1">32.2</td><td rowspan="1" colspan="1">34.1</td><td rowspan="1" colspan="1">35.3</td><td rowspan="1" colspan="1">32.7</td><td rowspan="1" colspan="1">34.8</td><td rowspan="1" colspan="1">39.1</td><td rowspan="1" colspan="1">27.6</td></tr><tr><td rowspan="1" colspan="1">
                    <abbrev xmlns:xlink="http://www.w3.org/1999/xlink" xlink:title="distance from posterior edge of naris to eye" xlink:type="simple">EN</abbrev>
                  </td><td rowspan="1" colspan="1">11.6</td><td rowspan="1" colspan="1">12.4</td><td rowspan="1" colspan="1">13.1</td><td rowspan="1" colspan="1">11.6</td><td rowspan="1" colspan="1">11.4</td><td rowspan="1" colspan="1">4.5</td><td rowspan="1" colspan="1">10.4</td></tr><tr><td rowspan="1" colspan="1">
                    <abbrev xmlns:xlink="http://www.w3.org/1999/xlink" xlink:title="internarial distance" xlink:type="simple">IN</abbrev>
                  </td><td rowspan="1" colspan="1">4.2</td><td rowspan="1" colspan="1">5.2</td><td rowspan="1" colspan="1">5.1</td><td rowspan="1" colspan="1">4.7</td><td rowspan="1" colspan="1">4.8</td><td rowspan="1" colspan="1">5.1</td><td rowspan="1" colspan="1">3.7</td></tr><tr><td rowspan="1" colspan="1">
                    <abbrev xmlns:xlink="http://www.w3.org/1999/xlink" xlink:title="transverse diameter of eye" xlink:type="simple">EYE</abbrev>
                  </td><td rowspan="1" colspan="1">8.3</td><td rowspan="1" colspan="1">7.7</td><td rowspan="1" colspan="1">7.9</td><td rowspan="1" colspan="1">8.1</td><td rowspan="1" colspan="1">7.8</td><td rowspan="1" colspan="1">8.7</td><td rowspan="1" colspan="1">7.7</td></tr><tr><td rowspan="1" colspan="1">
                    <abbrev xmlns:xlink="http://www.w3.org/1999/xlink" xlink:title="transverse diameter of ear" xlink:type="simple">EAR</abbrev>
                  </td><td rowspan="1" colspan="1">2.0</td><td rowspan="1" colspan="1">1.8</td><td rowspan="1" colspan="1">1.1</td><td rowspan="1" colspan="1">1.7</td><td rowspan="1" colspan="1">2.1</td><td rowspan="1" colspan="1">1.7</td><td rowspan="1" colspan="1">1.7</td></tr><tr><td rowspan="1" colspan="1">
                    <abbrev xmlns:xlink="http://www.w3.org/1999/xlink" xlink:title="forearm length from base of palm to outer edge of elbow" xlink:type="simple">FA</abbrev>
                  </td><td rowspan="1" colspan="1">15.3</td><td rowspan="1" colspan="1">19.5</td><td rowspan="1" colspan="1">19.7</td><td rowspan="1" colspan="1">19.1</td><td rowspan="1" colspan="1">20.0</td><td rowspan="1" colspan="1">19.9</td><td rowspan="1" colspan="1">14.9</td></tr><tr><td rowspan="1" colspan="1">
                    <abbrev xmlns:xlink="http://www.w3.org/1999/xlink" xlink:title="crus length from base of heel to outer edge of knee" xlink:type="simple">CS</abbrev>
                  </td><td rowspan="1" colspan="1">21.5</td><td rowspan="1" colspan="1">22.1</td><td rowspan="1" colspan="1">23.1</td><td rowspan="1" colspan="1">22.2</td><td rowspan="1" colspan="1">23.0</td><td rowspan="1" colspan="1">25.5</td><td rowspan="1" colspan="1">18.7</td></tr></tbody></table></table-wrap><p>Dorsum generally with alternating transverse regions of light and medium brown, however the width and distinctiveness of these region varies. Some variation in the intensity of colouration may be ontogenetic. On the largest specimens the medium brown regions are relatively narrow, and not or only weakly defined by dark brown edging, giving the overall impression of a somewhat faded pattern. On smaller specimens the transverse bands are more distinct and strongly defined. An indistinct trace of medium brown mottling or barring is also sometimes apparent on the dorsal and lateral surfaces of the hindlimbs. Venter medium to light brown, sometimes with very scattered darker brown maculations. Original tails with alternating medium-brown dorsal blotches and light-brown to creamish regions, border between colours often sharply defined by dark- brown edging. Regrown tails creamish or light brown with at most a few very indistinct light brownish streaks and patches. Iris in life deep chestnut brown with dark brown vermiculations (Figure <xref ref-type="fig" rid="F4">4</xref>).</p></tp:treatment-sec><tp:treatment-sec sec-type="Comparisons"><title>Comparisons.</title><p>
            <italic><tp:taxon-name><tp:taxon-name-part taxon-name-part-type="genus">Cyrtodactylus</tp:taxon-name-part> <tp:taxon-name-part taxon-name-part-type="species">equestris</tp:taxon-name-part></tp:taxon-name></italic> sp. n. can be distinguished from most other <italic><tp:taxon-name><tp:taxon-name-part taxon-name-part-type="genus">Cyrtodactylus</tp:taxon-name-part></tp:taxon-name></italic> by its large size (males to 129 mm, females to 139 mm), including all species from west of Lydekker’s Line (maximum size &lt;130 mm). It can be differentiated from the other large Papuan taxa as follows. <italic><tp:taxon-name><tp:taxon-name-part taxon-name-part-type="genus">Cyrtodactylus</tp:taxon-name-part> <tp:taxon-name-part taxon-name-part-type="species">equestris</tp:taxon-name-part></tp:taxon-name></italic> sp. n. differs from <italic><tp:taxon-name><tp:taxon-name-part taxon-name-part-type="genus">Cyrtodactylus</tp:taxon-name-part> <tp:taxon-name-part taxon-name-part-type="species">loriae</tp:taxon-name-part></tp:taxon-name></italic> and <italic><tp:taxon-name><tp:taxon-name-part taxon-name-part-type="genus">Cyrtodactylus</tp:taxon-name-part> <tp:taxon-name-part taxon-name-part-type="species">serratus</tp:taxon-name-part></tp:taxon-name></italic> in having enlarged tubercles on the infra-angular region and often extending across the throat (vs. absent), a lower number of pores (up to 39 vs. up to 81) in a discontinuous series (vs. continuous), and in lacking enlarged tubercles extending the length of the tail (vs. <italic><tp:taxon-name><tp:taxon-name-part taxon-name-part-type="genus">Cyrtodactylus</tp:taxon-name-part> <tp:taxon-name-part taxon-name-part-type="species">serratus</tp:taxon-name-part></tp:taxon-name></italic> only). <italic><tp:taxon-name><tp:taxon-name-part taxon-name-part-type="genus">Cyrtodactylus</tp:taxon-name-part> <tp:taxon-name-part taxon-name-part-type="species">equestris</tp:taxon-name-part></tp:taxon-name></italic> sp. n. differs from members of the <italic><tp:taxon-name><tp:taxon-name-part taxon-name-part-type="genus">Cyrtodactylus</tp:taxon-name-part> <tp:taxon-name-part taxon-name-part-type="species">lousiadensis</tp:taxon-name-part></tp:taxon-name></italic> group (<italic><tp:taxon-name><tp:taxon-name-part taxon-name-part-type="genus">Cyrtodactylus</tp:taxon-name-part> <tp:taxon-name-part taxon-name-part-type="species">epiroticus</tp:taxon-name-part></tp:taxon-name></italic>, <italic><tp:taxon-name><tp:taxon-name-part taxon-name-part-type="genus">Cyrtodactylus</tp:taxon-name-part> <tp:taxon-name-part taxon-name-part-type="species">klugei</tp:taxon-name-part></tp:taxon-name></italic>, <italic><tp:taxon-name><tp:taxon-name-part taxon-name-part-type="genus">Cyrtodactylus</tp:taxon-name-part> <tp:taxon-name-part taxon-name-part-type="species">lousiadensis</tp:taxon-name-part></tp:taxon-name></italic>, <italic><tp:taxon-name><tp:taxon-name-part taxon-name-part-type="genus">Cyrtodactylus</tp:taxon-name-part> <tp:taxon-name-part taxon-name-part-type="species">murua</tp:taxon-name-part></tp:taxon-name></italic>, <italic><tp:taxon-name><tp:taxon-name-part taxon-name-part-type="genus">Cyrtodactylus</tp:taxon-name-part> <tp:taxon-name-part taxon-name-part-type="species">robustus</tp:taxon-name-part></tp:taxon-name></italic>, <italic><tp:taxon-name><tp:taxon-name-part taxon-name-part-type="genus">Cyrtodactylus</tp:taxon-name-part> <tp:taxon-name-part taxon-name-part-type="species">salomonensis</tp:taxon-name-part></tp:taxon-name></italic> and <italic><tp:taxon-name><tp:taxon-name-part taxon-name-part-type="genus">Cyrtodactylus</tp:taxon-name-part> <tp:taxon-name-part taxon-name-part-type="species">tripartitus</tp:taxon-name-part></tp:taxon-name></italic>) in its smaller subcaudal scales, in having tubercles on the infra-angular region and throat, and in its more poorly defined light-brown bands or blotches on the dorsum (vs. strongly defined and unbroken transverse brown banding). <italic><tp:taxon-name><tp:taxon-name-part taxon-name-part-type="genus">Cyrtodactylus</tp:taxon-name-part> <tp:taxon-name-part taxon-name-part-type="species">equestris</tp:taxon-name-part></tp:taxon-name></italic> sp. n. differs from <italic><tp:taxon-name><tp:taxon-name-part taxon-name-part-type="genus">Cyrtodactylus</tp:taxon-name-part> <tp:taxon-name-part taxon-name-part-type="species">zugi</tp:taxon-name-part></tp:taxon-name></italic> in its smaller size (139 vs. 159 mm <abbrev xmlns:xlink="http://www.w3.org/1999/xlink" xlink:title="snout-vent length" xlink:type="simple">SVL</abbrev>), more extensive tuberculation that usually extends across the throat (vs. on infra-angular region only), and dorsal <!--PageBreak--><!--PageBreak-->colour pattern on torso consisting of light-brown transverse bands on a plain greyish-brown background (vs. alternating dark brown blotches on a mottled dark-grey and off-white background). <italic><tp:taxon-name><tp:taxon-name-part taxon-name-part-type="genus">Cyrtodactylus</tp:taxon-name-part> <tp:taxon-name-part taxon-name-part-type="species">equestris</tp:taxon-name-part></tp:taxon-name></italic> sp. n. differs from <italic><tp:taxon-name><tp:taxon-name-part taxon-name-part-type="genus">Cyrtodactylus</tp:taxon-name-part> <tp:taxon-name-part taxon-name-part-type="species">irianjayaensis</tp:taxon-name-part></tp:taxon-name></italic> by its smaller size (139 vs. 163 mm <abbrev xmlns:xlink="http://www.w3.org/1999/xlink" xlink:title="snout-vent length" xlink:type="simple">SVL</abbrev>), the presence of enlarged tubercules usually extending across the throat (vs. infra-angular region only) and its higher number of femoral and precloacal pores (24–39 vs. 7–16). <italic><tp:taxon-name><tp:taxon-name-part taxon-name-part-type="genus">Cyrtodactylus</tp:taxon-name-part> <tp:taxon-name-part taxon-name-part-type="species">equestris</tp:taxon-name-part></tp:taxon-name></italic> sp. n. differs from other populations of <italic><tp:taxon-name><tp:taxon-name-part taxon-name-part-type="genus">Cyrtodactylus</tp:taxon-name-part></tp:taxon-name></italic> here referred to <italic><tp:taxon-name><tp:taxon-name-part taxon-name-part-type="genus">Cyrtodactylus</tp:taxon-name-part> <tp:taxon-name-part taxon-name-part-type="species">novaeguineae</tp:taxon-name-part></tp:taxon-name></italic> (both syntypes and genotyped material) in its wider head (<abbrev xmlns:xlink="http://www.w3.org/1999/xlink" xlink:title="maximum head width" xlink:type="simple">HW</abbrev>/<abbrev xmlns:xlink="http://www.w3.org/1999/xlink" xlink:title="snout-vent length" xlink:type="simple">SVL</abbrev> 0.19–0.23 vs. 0.18–0.19), larger size (<abbrev xmlns:xlink="http://www.w3.org/1999/xlink" xlink:title="snout-vent length" xlink:type="simple">SVL</abbrev> 139.0 vs. 129.0) and tripartite femoral and precloacal pore arrangement (vs. continuous or at most one poreless intervening scales).</p></tp:treatment-sec><tp:treatment-sec sec-type="Distribution and natural history"><title>Distribution and natural history.</title><p>Known from scattered localities in the Foja, Torricelli and possibly the Adelbert Ranges (see below) of northern New Guinea (Figure <xref ref-type="fig" rid="F7">7</xref>). Specimens for which detailed information is available were collected in relatively undisturbed hill or lower montane forest between 500–1200 m a.s.l.</p><fig id="F7" position="float" orientation="portrait"><label>Figure 7.</label><caption><p>Distribution map for <italic><tp:taxon-name><tp:taxon-name-part taxon-name-part-type="genus">Cyrtodactylus</tp:taxon-name-part> <tp:taxon-name-part taxon-name-part-type="species">novaeguineae</tp:taxon-name-part></tp:taxon-name></italic>, <italic><tp:taxon-name><tp:taxon-name-part taxon-name-part-type="genus">Cyrtodactylus</tp:taxon-name-part> <tp:taxon-name-part taxon-name-part-type="species">equestris</tp:taxon-name-part></tp:taxon-name></italic> sp. n. and <italic><tp:taxon-name><tp:taxon-name-part taxon-name-part-type="genus">Cyrtodactylus</tp:taxon-name-part> <tp:taxon-name-part taxon-name-part-type="species">rex</tp:taxon-name-part></tp:taxon-name></italic> sp. n.</p></caption><graphic xmlns:xlink="http://www.w3.org/1999/xlink" xlink:href="zookeys-562-105-g007.jpg" position="float" orientation="portrait" xlink:type="simple" id="oo_77317.jpg"/></fig></tp:treatment-sec><tp:treatment-sec sec-type="Etymology"><title>Etymology.</title><p>
            <italic><tp:taxon-name><tp:taxon-name-part taxon-name-part-type="genus">Equestris</tp:taxon-name-part></tp:taxon-name></italic> latin for knight, in reference to the relative size of this species – large for the genus, but still subordinate to some of its near relatives.</p></tp:treatment-sec><tp:treatment-sec sec-type="Comments"><title>Comments.</title><p>The referred material include two specimens in the American Museum of Natural History (<named-content xmlns:xlink="http://www.w3.org/1999/xlink" content-type="dwc:institutional_code" xlink:type="simple">AMNH</named-content> 82360, <named-content xmlns:xlink="http://www.w3.org/1999/xlink" content-type="dwc:institutional_code" xlink:type="simple">AMNH</named-content> 103193) from separate localities in the Adelbert Ranges, Morobe Province. These specimens have plain venters and two-toned brown and light brown dorsal colouration. On this basis they do not conform with ‘north 2’ (the only other member of the <italic><tp:taxon-name><tp:taxon-name-part taxon-name-part-type="genus">Cyrtodactylus</tp:taxon-name-part> <tp:taxon-name-part taxon-name-part-type="species">novaeguineae</tp:taxon-name-part></tp:taxon-name></italic> complex from northern New Guinea) and are tentatively assigned to <italic><tp:taxon-name><tp:taxon-name-part taxon-name-part-type="genus">Cyrtodactylus</tp:taxon-name-part> <tp:taxon-name-part taxon-name-part-type="species">equestris</tp:taxon-name-part></tp:taxon-name></italic> sp. n. However these localities are separated from the other localities in the North Papuan Mountains by the low swampy country around the Sepik River, and the single male from this region has a bipartite pore arrangement (vs. clearly tripartite). Fresh material and genetic samples are required to confirm the taxonomic status of these easternmost populations.</p></tp:treatment-sec><tp:treatment-sec><!--Section generated to contain objects referenced in tp:taxon-treatment.--><fig id="F2" position="float" orientation="portrait"><label>Figure 2.</label><caption><p>Throats of <italic><tp:taxon-name><tp:taxon-name-part taxon-name-part-type="genus">Cyrtodactylus</tp:taxon-name-part> <tp:taxon-name-part taxon-name-part-type="species">noveaguineae</tp:taxon-name-part></tp:taxon-name></italic> and related species. <bold>A</bold> <italic><tp:taxon-name><tp:taxon-name-part taxon-name-part-type="genus">Cyrtodactylus</tp:taxon-name-part> <tp:taxon-name-part taxon-name-part-type="species">novaeguineae</tp:taxon-name-part></tp:taxon-name></italic> (SJR10490/<named-content xmlns:xlink="http://www.w3.org/1999/xlink" content-type="dwc:institutional_code" xlink:type="simple">SAMA</named-content> R66156) <bold>B</bold> <italic><tp:taxon-name><tp:taxon-name-part taxon-name-part-type="genus">Cyrtodactylus</tp:taxon-name-part> <tp:taxon-name-part taxon-name-part-type="species">equestris</tp:taxon-name-part></tp:taxon-name></italic> sp. n. SJR6134/<named-content xmlns:xlink="http://www.w3.org/1999/xlink" content-type="dwc:institutional_code" xlink:type="simple">MZB</named-content> lace 5436 (paratype), and <bold>C</bold> <italic><tp:taxon-name><tp:taxon-name-part taxon-name-part-type="genus">Cyrtodactylus</tp:taxon-name-part> <tp:taxon-name-part taxon-name-part-type="species">rex</tp:taxon-name-part></tp:taxon-name></italic> sp. n. Scale bar = 1 cm. Note variation in relative width and colouration.</p></caption><graphic xmlns:xlink="http://www.w3.org/1999/xlink" xlink:href="zookeys-562-105-g002.jpg" position="float" orientation="portrait" xlink:type="simple" id="oo_77312.jpg"/></fig><fig id="F4" position="float" orientation="portrait"><label>Figure 4.</label><caption><p>
          <italic><tp:taxon-name><tp:taxon-name-part taxon-name-part-type="genus">Cyrtodactylus</tp:taxon-name-part> <tp:taxon-name-part taxon-name-part-type="species">equestris</tp:taxon-name-part></tp:taxon-name></italic> sp. n. in life. Paratype <named-content xmlns:xlink="http://www.w3.org/1999/xlink" content-type="dwc:institutional_code" xlink:type="simple">MZB</named-content> lace 5435 from near Marina Valen Village, Papua Province, Indonesia. Photograph S. Richards.</p></caption><graphic xmlns:xlink="http://www.w3.org/1999/xlink" xlink:href="zookeys-562-105-g004.jpg" position="float" orientation="portrait" xlink:type="simple" id="oo_77314.jpg"/></fig></tp:treatment-sec></tp:taxon-treatment>
