# Supplementary material for: The Knight and the King: two new species of giant bent-toed gecko (Cyrtodactylus, Gekkonidae, Squamata) from northern New Guinea, with comments on endemism in the North Papuan Mountains
Source: Zookeys. 2016 Feb 10;(562):105–30. doi: 10.3897/zookeys.562.6052 (PMC4768470; doi:10.3897/zookeys.562.6052)
Supplement: XML Treatment for Cyrtodactylus rex [file zookeys.562.6052-treatment2.xml]

<!DOCTYPE tp:taxon-treatment
  PUBLIC "-//TaxonX//DTD Taxonomic Treatment Publishing DTD v0 20100105//EN" "tax-treatment-NSO.dtd">
<tp:taxon-treatment xmlns:tp="http://www.plazi.org/taxpub"><tp:treatment-meta><kwd-group><label>Taxon classification</label><kwd><named-content content-type="kingdom">Animalia</named-content></kwd><kwd><named-content content-type="order">Squamata</named-content></kwd><kwd><named-content content-type="family">Gekkonidae</named-content></kwd></kwd-group><mixed-citation publication-type="journal"><person-group><name><surname>Oliver</surname><given-names>Paul M.</given-names></name><name><surname>Richards</surname><given-names>Stephen J.</given-names></name><name><surname>Mumpuni</surname><given-names/></name><name><surname>Rösler</surname><given-names>Herbert</given-names></name></person-group><article-title>The Knight and the King: two new species of giant bent-toed gecko (<italic><tp:taxon-name><tp:taxon-name-part taxon-name-part-type="genus">Cyrtodactylus</tp:taxon-name-part></tp:taxon-name></italic>, <tp:taxon-name><tp:taxon-name-part taxon-name-part-type="family">Gekkonidae</tp:taxon-name-part></tp:taxon-name>, <tp:taxon-name><tp:taxon-name-part taxon-name-part-type="order">Squamata</tp:taxon-name-part></tp:taxon-name>) from northern New Guinea, with comments on endemism in the North Papuan Mountains</article-title><source>Zookeys</source><day>10</day><month>2</month><year>2016</year><volume>2016</volume><issue>562</issue><fpage>105</fpage><lpage>130</lpage><pub-id pub-id-type="doi">10.3897/zookeys.562.6052</pub-id></mixed-citation></tp:treatment-meta><tp:nomenclature><tp:taxon-name>
            <tp:taxon-name-part taxon-name-part-type="genus">Cyrtodactylus</tp:taxon-name-part>
            <tp:taxon-name-part taxon-name-part-type="species">rex</tp:taxon-name-part>
            <object-id xmlns:xlink="http://www.w3.org/1999/xlink" content-type="zoobank" xlink:type="simple">http://zoobank.org/10AED2AF-65E2-43FF-ACE8-A3A29AF6B9E7</object-id>
          </tp:taxon-name><tp:taxon-status xmlns:xlink="http://www.w3.org/1999/xlink" xlink:type="simple">sp. n.</tp:taxon-status><xref ref-type="fig" rid="F2">Figures 2</xref><xref ref-type="fig" rid="F5">, 5</xref><!--PageBreak--><!--PageBreak--></tp:nomenclature><tp:treatment-sec sec-type="Holotype"><title>Holotype.</title><p>
            <named-content xmlns:xlink="http://www.w3.org/1999/xlink" content-type="dwc:institutional_code" xlink:type="simple">SAMA</named-content> R67636 (Field number SJR13190), Papua New Guinea, East Sepik Province, un-named camp in Sepik River basin, (<named-content xmlns:xlink="http://www.w3.org/1999/xlink" content-type="dwc:verbatimCoordinates" xlink:type="simple">4°24'14"S, 142°17'33"E</named-content>, 55 m a.s.l.), adult female, collected by S. Richards, 1 March 2011, tissue stored in ethanol at the South Australian Museum ABTC114693.</p></tp:treatment-sec><tp:treatment-sec sec-type="Paratypes"><title>Paratypes</title><p>
            <bold>(n =19).</bold> Papua New Guinea: <named-content xmlns:xlink="http://www.w3.org/1999/xlink" content-type="dwc:institutional_code" xlink:type="simple">SAMA</named-content> R67637 (SJR13011) Sandaun Province, Sepik River Basin, un-named camp (<named-content xmlns:xlink="http://www.w3.org/1999/xlink" content-type="dwc:verbatimCoordinates" xlink:type="simple">4°43'39"S, 141°47'08"E</named-content>, 425 m a.s.l.), collected by S. Richards on 20 February 2010; <named-content xmlns:xlink="http://www.w3.org/1999/xlink" content-type="dwc:institutional_code" xlink:type="simple">BPBM</named-content> 11522 Morobe Province, Oomsis Forestry Camp (<named-content xmlns:xlink="http://www.w3.org/1999/xlink" content-type="dwc:verbatimCoordinates" xlink:type="simple">6°41'54.1278"S, 146°48'56.412"E</named-content>, 400 m a.s.l), collected by A. Allison 3 March 1988; <named-content xmlns:xlink="http://www.w3.org/1999/xlink" content-type="dwc:institutional_code" xlink:type="simple">BPBM</named-content> 18655 Morobe Province, 8.4 km W of Mt Shungol summit (<named-content xmlns:xlink="http://www.w3.org/1999/xlink" content-type="dwc:verbatimCoordinates" xlink:type="simple">6°47'40.56"S, 146°40'49.98"E</named-content>, 420 m a.s.l.), collected by F. Kraus 23 October 2003; <named-content xmlns:xlink="http://www.w3.org/1999/xlink" content-type="dwc:institutional_code" xlink:type="simple">BPBM</named-content> 34719 Madang Province, Samorek village (<named-content xmlns:xlink="http://www.w3.org/1999/xlink" content-type="dwc:verbatimCoordinates" xlink:type="simple">4°42'38.0412"S, <!--PageBreak--><!--PageBreak-->145°24'51.3714"E</named-content>, 690 m a.s.l.), collected by F. Kraus 1 October 2009; <named-content xmlns:xlink="http://www.w3.org/1999/xlink" content-type="dwc:institutional_code" xlink:type="simple">BPBM</named-content> 34747 East Sepik Province, Joromba River, 16.25 km W of Wewak (<named-content xmlns:xlink="http://www.w3.org/1999/xlink" content-type="dwc:verbatimCoordinates" xlink:type="simple">3°34.732'S, 143°30.020'E</named-content>, 227 m a.s.l.), collected by F. Kraus 25 September 2009; <abbrev xmlns:xlink="http://www.w3.org/1999/xlink" content-type="institution" xlink:title="Australian Museum" xlink:type="simple">AMS</abbrev> R13025 Morobe Province, Lae (<named-content xmlns:xlink="http://www.w3.org/1999/xlink" content-type="dwc:verbatimCoordinates" xlink:type="simple">6°44'S, 147°00'E</named-content>), collected by E.L. Troughton 18 May 1945; <abbrev xmlns:xlink="http://www.w3.org/1999/xlink" content-type="institution" xlink:title="Australian Museum" xlink:type="simple">AMS</abbrev> R31940 Morobe Province, Lae Botanic Gardens (<named-content xmlns:xlink="http://www.w3.org/1999/xlink" content-type="dwc:verbatimCoordinates" xlink:type="simple">6°44'S, 147°00'E</named-content>), collected by E.L. Troughton 5 September 1969; <abbrev xmlns:xlink="http://www.w3.org/1999/xlink" content-type="institution" xlink:title="Australian Museum" xlink:type="simple">AMS</abbrev> R129290 East Sepik Province, Maprik (<named-content xmlns:xlink="http://www.w3.org/1999/xlink" content-type="dwc:verbatimCoordinates" xlink:type="simple">3°25'S, 143°02'E</named-content>), collected by W.H. Ewers 5 November 1964; <abbrev xmlns:xlink="http://www.w3.org/1999/xlink" content-type="institution" xlink:title="Australian Museum" xlink:type="simple">AMS</abbrev> R119548–50 Sandaun Province, Torricelli Mts,Wigote (<named-content xmlns:xlink="http://www.w3.org/1999/xlink" content-type="dwc:verbatimCoordinates" xlink:type="simple">3°39'S, 142°09'E</named-content>), collected by T. Flannery 22 July 1985; <named-content xmlns:xlink="http://www.w3.org/1999/xlink" content-type="dwc:institutional_code" xlink:type="simple">AMNH</named-content> 92341–2 Morobe Province, Oomsis Creek (<named-content xmlns:xlink="http://www.w3.org/1999/xlink" content-type="dwc:verbatimCoordinates" xlink:type="simple">6°41'S, 146°48'E</named-content>), collected by H.M. Van Deusen April 1959; <named-content xmlns:xlink="http://www.w3.org/1999/xlink" content-type="dwc:institutional_code" xlink:type="simple">AMNH</named-content> 95165–8 Morobe Province, Lae (<named-content xmlns:xlink="http://www.w3.org/1999/xlink" content-type="dwc:verbatimCoordinates" xlink:type="simple">6°44'S, 147°00'E</named-content>); <named-content xmlns:xlink="http://www.w3.org/1999/xlink" content-type="dwc:institutional_code" xlink:type="simple">AMNH</named-content> 95169 Morobe Province, Busu River, 8 mi. N of Lae; <named-content xmlns:xlink="http://www.w3.org/1999/xlink" content-type="dwc:institutional_code" xlink:type="simple">AMNH</named-content> 95170 Morobe Province, 13 mi. N of Lae, previous six specimens collected by R. Zweifel &amp; G. Sluder July–August 1964.</p></tp:treatment-sec><tp:treatment-sec sec-type="material"><title>Referred material</title><p>
            <bold>(n = 7).</bold> Papua New Guinea. <named-content xmlns:xlink="http://www.w3.org/1999/xlink" content-type="dwc:institutional_code" xlink:type="simple">AMNH</named-content> 95171 East Sepik Province, Maprik (<named-content xmlns:xlink="http://www.w3.org/1999/xlink" content-type="dwc:verbatimCoordinates" xlink:type="simple">3°38'S, 143°03'E</named-content>); <named-content xmlns:xlink="http://www.w3.org/1999/xlink" content-type="dwc:institutional_code" xlink:type="simple">AMNH</named-content> 100048–9 Sandaun Province, Lumi (<named-content xmlns:xlink="http://www.w3.org/1999/xlink" content-type="dwc:verbatimCoordinates" xlink:type="simple">3°28'S, 142°02'E</named-content>); <named-content xmlns:xlink="http://www.w3.org/1999/xlink" content-type="dwc:institutional_code" xlink:type="simple">AMNH</named-content> 104871 Madang Province, Alexishafen (<named-content xmlns:xlink="http://www.w3.org/1999/xlink" content-type="dwc:verbatimCoordinates" xlink:type="simple">5°05'S, 145°48'E</named-content>); <named-content xmlns:xlink="http://www.w3.org/1999/xlink" content-type="dwc:institutional_code" xlink:type="simple">AMNH</named-content> 103194 Madang Province, Kaibugu (<named-content xmlns:xlink="http://www.w3.org/1999/xlink" content-type="dwc:verbatimCoordinates" xlink:type="simple">4°54'S, 144°57'E</named-content>); <named-content xmlns:xlink="http://www.w3.org/1999/xlink" content-type="dwc:institutional_code" xlink:type="simple">MCZ</named-content> 142462 Madang Province, 4 mi. S Madang; <named-content xmlns:xlink="http://www.w3.org/1999/xlink" content-type="dwc:institutional_code" xlink:type="simple">MCZ</named-content> 96201 Morobe Province, Morobe town (<named-content xmlns:xlink="http://www.w3.org/1999/xlink" content-type="dwc:verbatimCoordinates" xlink:type="simple">7°45'S, 147°36'E</named-content>).</p></tp:treatment-sec><tp:treatment-sec sec-type="Diagnosis"><title>Diagnosis.</title><p>A very large <italic><tp:taxon-name><tp:taxon-name-part taxon-name-part-type="genus">Cyrtodactylus</tp:taxon-name-part></tp:taxon-name></italic> (<abbrev xmlns:xlink="http://www.w3.org/1999/xlink" xlink:title="snout-vent length" xlink:type="simple">SVL</abbrev> to 172 mm), with a very broad head (<abbrev xmlns:xlink="http://www.w3.org/1999/xlink" xlink:title="maximum head width" xlink:type="simple">HW</abbrev>/<abbrev xmlns:xlink="http://www.w3.org/1999/xlink" xlink:title="snout-vent length" xlink:type="simple">SVL</abbrev> 0.20–0.24), enlarged tubercles across the infra-angular region and often extending across the throat, mid-dorsal tubercles in 21 to 27 rows at midpoint of body, subcaudal scales not transversely widened, high number of mid-body ventral scales in transverse series (49–60), moderate number of femoral and precloacal pores (20–38) in <!--PageBreak-->a nearly continuous chevron, narrow dark brown barring on the throat, labials and often venter, and dorsal colour pattern on torso including indistinctly defined alternating dark-brown, medium-brown and whitish regions.</p></tp:treatment-sec><tp:treatment-sec sec-type="Description of holotype"><title>Description of holotype.</title><p>A very large (169 mm <abbrev xmlns:xlink="http://www.w3.org/1999/xlink" xlink:title="snout-vent length" xlink:type="simple">SVL</abbrev>) and robust gecko. Head very large (<abbrev xmlns:xlink="http://www.w3.org/1999/xlink" xlink:title="head length from tip of snout to anterior margin of ear opening" xlink:type="simple">HL</abbrev>/<abbrev xmlns:xlink="http://www.w3.org/1999/xlink" xlink:title="snout-vent length" xlink:type="simple">SVL</abbrev> 0.27), very wide (<abbrev xmlns:xlink="http://www.w3.org/1999/xlink" xlink:title="maximum head width" xlink:type="simple">HW</abbrev>/<abbrev xmlns:xlink="http://www.w3.org/1999/xlink" xlink:title="snout-vent length" xlink:type="simple">SVL</abbrev> 0.23) and clearly distinct from neck. Snout longer than eye diameter, eye to naris distance longer the eye (<abbrev xmlns:xlink="http://www.w3.org/1999/xlink" xlink:title="distance from posterior edge of naris to eye" xlink:type="simple">EN</abbrev>/<abbrev xmlns:xlink="http://www.w3.org/1999/xlink" xlink:title="transverse diameter of eye" xlink:type="simple">EYE</abbrev> 1.4), curved in dorsal profile, broadly truncate in lateral profile, mid-loreal region slightly inflated, interorbital region and top of snout slightly concave, canthus rostralis weakly defined. Oval patch of skin missing from top of snout. Eyes large (<abbrev xmlns:xlink="http://www.w3.org/1999/xlink" xlink:title="transverse diameter of eye" xlink:type="simple">EYE</abbrev>/<abbrev xmlns:xlink="http://www.w3.org/1999/xlink" xlink:title="head length from tip of snout to anterior margin of ear opening" xlink:type="simple">HL</abbrev> 0.24), pupil vertical, supraciliaries extending from anteroventral to posterodorsal edge of orbit, longest at the anterodorsal edge. Ear opening roughly circular, bordered by distinct dorsal skin fold.</p><p>Rostral broadly rectangular, approximately 1.5 times wider than high with medial suture extending approximately 60% from dorsal edge towards ventral edge, bordered dorsally by two nasals and three smaller internasals. Nares bordered by first supralabial (point contact), rostral, nasal, and series of five to eight granular postnasals. Supralabials generally slightly wider than high, 13 right, 14 left, 10 to midpoint of eye. Head, temporal and nuchal scales small and granular with conical tubercles approximately 2–3 times width of surrounding scales densely distributed across the temporal and nuchal regions. Enlarged infralabials to rictus 14 right, 13 left, anterior infralabials higher than wide, posterior infralabials wider than high, <!--PageBreak-->infralabials bordered by rows of enlarged scales that grade into small granular gular scales. Mental triangular, approximately as wide as long, bordered by first infralabials and two pentagonal postmentals. Numerous wide flat tubercles present across posterior region of throat.</p><p>Body robust (<abbrev xmlns:xlink="http://www.w3.org/1999/xlink" xlink:title="trunk length from posterior edge of axilla to anterior edge of groin with limbs held at right angles" xlink:type="simple">TrK</abbrev>/<abbrev xmlns:xlink="http://www.w3.org/1999/xlink" xlink:title="snout-vent length" xlink:type="simple">SVL</abbrev> 0.43) with distinct ventrolateral folds. Skin heavily tuberculate dorsally and laterally, 33–34 prominent enlarged tubercles along lateral folds, dorsum with up to 23 rows (not including lateral fold) of enlarged conical tubercles up to four times width of surrounding small and granular scales. Ventral scales larger than dorsal scales, increasing in size medially, arranged in approximately 54 rows at midpoint of body, one or two poorly defined rows of enlarged ventral tubercles present just inferior to the lateral fold. Enlarged precloacal and femoral scales in three rows, posterior row longest (47 scales) and extending laterally approximately two thirds length of femur, medial scales distinctly larger.</p><p>Limbs robust, forelimbs shorter (<abbrev xmlns:xlink="http://www.w3.org/1999/xlink" xlink:title="forearm length from base of palm to outer edge of elbow" xlink:type="simple">FA</abbrev>/<abbrev xmlns:xlink="http://www.w3.org/1999/xlink" xlink:title="snout-vent length" xlink:type="simple">SVL</abbrev> 0.15) and less robust than hindlimbs (<abbrev xmlns:xlink="http://www.w3.org/1999/xlink" xlink:title="crus length from base of heel to outer edge of knee" xlink:type="simple">CS</abbrev>/<abbrev xmlns:xlink="http://www.w3.org/1999/xlink" xlink:title="snout-vent length" xlink:type="simple">SVL</abbrev> 0.17). Lateral and dorsal surfaces of hindlimbs with numerous enlarged conical tubercles. Digits long and well developed, inflected at basal interphalangeal joints; subdigital lamellae smooth, rounded and expanded proximal to joint inflection (11–12–13–15–11 manus; 10–14–14–15–9 pes); narrow distal to digital inflection (7–9–10–10–11 manus; 8–8–12–11–11 pes) (not including ventral claw sheath); large recurved claws sheathed by a dorsal and ventral scale.</p><p>Tail original, partially fractured approximately halfway from base, long and moderately robust, numerous low conical tubercles on dorsal and lateral surfaces close to base, but not extending beyond anterior third of tail, subcaudal scales enlarged, not wider than long, arranged in series 2–4 scales wide, 4 rounded cloacal spurs.</p></tp:treatment-sec><tp:treatment-sec sec-type="Measurements of holotype"><title>Measurements of holotype</title><p>
            <bold>(in mm).</bold> <abbrev xmlns:xlink="http://www.w3.org/1999/xlink" xlink:title="snout-vent length" xlink:type="simple">SVL</abbrev> 169, <abbrev xmlns:xlink="http://www.w3.org/1999/xlink" xlink:title="tail length from the posterior edge of the vent to the tip of the tail" xlink:type="simple">TL</abbrev> 177, <abbrev xmlns:xlink="http://www.w3.org/1999/xlink" xlink:title="total length of original portion of tail" xlink:type="simple">OT</abbrev> 177, <abbrev xmlns:xlink="http://www.w3.org/1999/xlink" xlink:title="trunk length from posterior edge of axilla to anterior edge of groin with limbs held at right angles" xlink:type="simple">TrK</abbrev> 72.7, <abbrev xmlns:xlink="http://www.w3.org/1999/xlink" xlink:title="maximum head width" xlink:type="simple">HW</abbrev> 38.1, HD <abbrev xmlns:xlink="http://www.w3.org/1999/xlink" xlink:title="maximum head height" xlink:type="simple">HH</abbrev> 24.3, <abbrev xmlns:xlink="http://www.w3.org/1999/xlink" xlink:title="head length from tip of snout to anterior margin of ear opening" xlink:type="simple">HL</abbrev> 45.1, <abbrev xmlns:xlink="http://www.w3.org/1999/xlink" xlink:title="distance from posterior edge of naris to eye" xlink:type="simple">EN</abbrev> 14.7, <abbrev xmlns:xlink="http://www.w3.org/1999/xlink" xlink:title="internarial distance" xlink:type="simple">IN</abbrev> 6.4, <abbrev xmlns:xlink="http://www.w3.org/1999/xlink" xlink:title="transverse diameter of eye" xlink:type="simple">EYE</abbrev> 10.6, <abbrev xmlns:xlink="http://www.w3.org/1999/xlink" xlink:title="transverse diameter of ear" xlink:type="simple">EAR</abbrev> 3.2, <abbrev xmlns:xlink="http://www.w3.org/1999/xlink" xlink:title="forearm length from base of palm to outer edge of elbow" xlink:type="simple">FA</abbrev> 26.1, <abbrev xmlns:xlink="http://www.w3.org/1999/xlink" xlink:title="crus length from base of heel to outer edge of knee" xlink:type="simple">CS</abbrev> 29.3.</p></tp:treatment-sec><tp:treatment-sec sec-type="Color in ethanol"><title>Color in ethanol.</title><p>Dorsum consists of alternating regions of dark greyish-brown, medium grey, and light-grey to dirty off-white. Four dark-brown regions most clearly defined, and consisting of three paired sets of oval, pentagonal and triangular blotches between fore- and hindlimbs, and an additional distinct dark-brown triangular nuchal patch anterior to insertion of forelimbs, and extending anterio-laterally as a stripe through eye and along dorsal edge of supralabials. Ventro-lateral regions of head with wide off-white stripe extending to lower edge of supralabials. Supraciliaries and dorsal tip of snout dark brown. Limbs and toes dirty grey with broad indistinct dark-brown bands on upper and lateral surfaces. Ventral ground colouration off-white with brownish tinge and extensive dark-brown flecks, often covering just a single scale, but also coalescing to form four distinct sets of jagged transverse bars on throat, and less prominent bars and ocelli on torso. Dorsal and lateral surfaces of tail dirty grey with four indistinctly edged dark-brown blotches or bands, and extensive smaller dark brown maculations, stripes or blotches. Subcaudal surfaces dark-brown with scattered lighter grey spots.</p></tp:treatment-sec><tp:treatment-sec sec-type="Variation"><title>Variation.</title><p>The type series of 20 specimens includes five adult males with expressed pores (<abbrev xmlns:xlink="http://www.w3.org/1999/xlink" xlink:title="snout-vent length" xlink:type="simple">SVL</abbrev> 152–165 mm), 10 females (128–172 mm), and five juveniles or subadults <!--PageBreak-->(72–127 mm). Mensural data for the type series are summarized in Table <xref ref-type="table" rid="T3">3</xref>. Supralabials counted to center of eye vary from 8–12, to angle of jaw 10–15, infralabials vary from 11–14, fourth toe wide lamellae 10–19, fourth toe narrow lamellae 8–16, mid-belly scale rows 39–60, number of rows of dorsal tubercles 20–27, cloacal spurs 2–6, and expressed femoral and precloacal pores in continuous or near continuous series of 28–38 (males only).</p><table-wrap id="T3" position="float" orientation="portrait"><label>Table 3.</label><caption><p>Measurements for the type series of <italic><tp:taxon-name><tp:taxon-name-part taxon-name-part-type="genus">Cyrtodactylus</tp:taxon-name-part> <tp:taxon-name-part taxon-name-part-type="species">rex</tp:taxon-name-part></tp:taxon-name></italic> sp. n.</p></caption><table id="TID0E6BAI" rules="all"><tbody><tr><th rowspan="2" colspan="1"/><th rowspan="1" colspan="2">Males (n = 5)</th><th rowspan="1" colspan="2">Females (n = 10)</th><th rowspan="1" colspan="2">Immatures (n = 5)</th></tr><tr><th rowspan="1" colspan="1">Range</th><th rowspan="1" colspan="1">Mean</th><th rowspan="1" colspan="1">Range</th><th rowspan="1" colspan="1">Mean</th><th rowspan="1" colspan="1">Range</th><th rowspan="1" colspan="1">Mean</th></tr><tr><td rowspan="1" colspan="1">
                    <abbrev xmlns:xlink="http://www.w3.org/1999/xlink" xlink:title="snout-vent length" xlink:type="simple">SVL</abbrev>
                  </td><td rowspan="1" colspan="1">127–165</td><td rowspan="1" colspan="1">153</td><td rowspan="1" colspan="1">128–172</td><td rowspan="1" colspan="1">154.3</td><td rowspan="1" colspan="1">73–111</td><td rowspan="1" colspan="1">89.3</td></tr><tr><td rowspan="1" colspan="1">
                    <abbrev xmlns:xlink="http://www.w3.org/1999/xlink" xlink:title="tail length from the posterior edge of the vent to the tip of the tail" xlink:type="simple">TL</abbrev>
                  </td><td rowspan="1" colspan="1">16–162</td><td rowspan="1" colspan="1">118.0</td><td rowspan="1" colspan="1">23–177</td><td rowspan="1" colspan="1">122.9</td><td rowspan="1" colspan="1">74–112</td><td rowspan="1" colspan="1">94.0</td></tr><tr><td rowspan="1" colspan="1">
                    <abbrev xmlns:xlink="http://www.w3.org/1999/xlink" xlink:title="total length of original portion of tail" xlink:type="simple">OT</abbrev>
                  </td><td rowspan="1" colspan="1">11–137</td><td rowspan="1" colspan="1">40.6</td><td rowspan="1" colspan="1">11–142</td><td rowspan="1" colspan="1">37.2</td><td rowspan="1" colspan="1">74–112</td><td rowspan="1" colspan="1">94.0</td></tr><tr><td rowspan="1" colspan="1">
                    <abbrev xmlns:xlink="http://www.w3.org/1999/xlink" xlink:title="trunk length from posterior edge of axilla to anterior edge of groin with limbs held at right angles" xlink:type="simple">TrK</abbrev>
                  </td><td rowspan="1" colspan="1">54.9–78.2</td><td rowspan="1" colspan="1">70.0</td><td rowspan="1" colspan="1">47.0-87.2</td><td rowspan="1" colspan="1">69.8</td><td rowspan="1" colspan="1">34.4–53.7</td><td rowspan="1" colspan="1">42.4</td></tr><tr><td rowspan="1" colspan="1">
                    <abbrev xmlns:xlink="http://www.w3.org/1999/xlink" xlink:title="maximum head width" xlink:type="simple">HW</abbrev>
                  </td><td rowspan="1" colspan="1">27.1–35.0</td><td rowspan="1" colspan="1">32.5</td><td rowspan="1" colspan="1">28.6–38.1</td><td rowspan="1" colspan="1">33.4</td><td rowspan="1" colspan="1">15.1–23.1</td><td rowspan="1" colspan="1">18.9</td></tr><tr><td rowspan="1" colspan="1">
                    <abbrev xmlns:xlink="http://www.w3.org/1999/xlink" xlink:title="maximum head height" xlink:type="simple">HH</abbrev>
                  </td><td rowspan="1" colspan="1">16.6–21.8</td><td rowspan="1" colspan="1">19.8</td><td rowspan="1" colspan="1">15.5–24.3</td><td rowspan="1" colspan="1">19.7</td><td rowspan="1" colspan="1">9.3–14.0</td><td rowspan="1" colspan="1">11.7</td></tr><tr><td rowspan="1" colspan="1">
                    <abbrev xmlns:xlink="http://www.w3.org/1999/xlink" xlink:title="head length from tip of snout to anterior margin of ear opening" xlink:type="simple">HL</abbrev>
                  </td><td rowspan="1" colspan="1">36.5–43.3</td><td rowspan="1" colspan="1">41.1</td><td rowspan="1" colspan="1">35.6–45.6</td><td rowspan="1" colspan="1">41.4</td><td rowspan="1" colspan="1">20.6–29.9</td><td rowspan="1" colspan="1">25.2</td></tr><tr><td rowspan="1" colspan="1">
                    <abbrev xmlns:xlink="http://www.w3.org/1999/xlink" xlink:title="distance from posterior edge of naris to eye" xlink:type="simple">EN</abbrev>
                  </td><td rowspan="1" colspan="1">12.2–14.5</td><td rowspan="1" colspan="1">13.6</td><td rowspan="1" colspan="1">12.1–15.1</td><td rowspan="1" colspan="1">13.8</td><td rowspan="1" colspan="1">7.1–10.7</td><td rowspan="1" colspan="1">8.7</td></tr><tr><td rowspan="1" colspan="1">
                    <abbrev xmlns:xlink="http://www.w3.org/1999/xlink" xlink:title="internarial distance" xlink:type="simple">IN</abbrev>
                  </td><td rowspan="1" colspan="1">4.9–6.4</td><td rowspan="1" colspan="1">5.8</td><td rowspan="1" colspan="1">5.2–6.4</td><td rowspan="1" colspan="1">5.9</td><td rowspan="1" colspan="1">2.8–4.4</td><td rowspan="1" colspan="1">3.7</td></tr><tr><td rowspan="1" colspan="1">
                    <abbrev xmlns:xlink="http://www.w3.org/1999/xlink" xlink:title="transverse diameter of eye" xlink:type="simple">EYE</abbrev>
                  </td><td rowspan="1" colspan="1">8.7–10.4</td><td rowspan="1" colspan="1">9.5</td><td rowspan="1" colspan="1">8.1–10.9</td><td rowspan="1" colspan="1">9.9</td><td rowspan="1" colspan="1">4.8–7.4</td><td rowspan="1" colspan="1">6.4</td></tr><tr><td rowspan="1" colspan="1">
                    <abbrev xmlns:xlink="http://www.w3.org/1999/xlink" xlink:title="transverse diameter of ear" xlink:type="simple">EAR</abbrev>
                  </td><td rowspan="1" colspan="1">1.5–3.9</td><td rowspan="1" colspan="1">2.4</td><td rowspan="1" colspan="1">1.8–4.2</td><td rowspan="1" colspan="1">2.6</td><td rowspan="1" colspan="1">1.0–1.7</td><td rowspan="1" colspan="1">1.5</td></tr><tr><td rowspan="1" colspan="1">
                    <abbrev xmlns:xlink="http://www.w3.org/1999/xlink" xlink:title="forearm length from base of palm to outer edge of elbow" xlink:type="simple">FA</abbrev>
                  </td><td rowspan="1" colspan="1">20.5–24.2</td><td rowspan="1" colspan="1">23.0</td><td rowspan="1" colspan="1">18.6–26.1</td><td rowspan="1" colspan="1">22.3</td><td rowspan="1" colspan="1">9.9–16.4</td><td rowspan="1" colspan="1">12.8</td></tr><tr><td rowspan="1" colspan="1">
                    <abbrev xmlns:xlink="http://www.w3.org/1999/xlink" xlink:title="crus length from base of heel to outer edge of knee" xlink:type="simple">CS</abbrev>
                  </td><td rowspan="1" colspan="1">23.6–29.5</td><td rowspan="1" colspan="1">27.2</td><td rowspan="1" colspan="1">22.8–31.0</td><td rowspan="1" colspan="1">27.0</td><td rowspan="1" colspan="1">11.8–18.7</td><td rowspan="1" colspan="1">15.0</td></tr></tbody></table></table-wrap><p>Dorsal pattern always consists of indistinctly defined alternating regions of dark grey brown, medium brown and dirty off-white. Dark grey-brown markings usually most clearly defined, but showing extensive variation in shape and size - usually less than half width of torso, but occasionally wider and varying in shape from small diamonds, transverse bands to paired blotches or triangles. Dark brown ventral barring always present, but on some specimens restricted to throat only, while in others forming a network across throat and venter. All specimens with at least some indistinct dark brown barring on toes and four or five dark brown longitudinal blotches or bands on original tails. Iris in life brick red with extensive fine brown vermiculations (Figure <xref ref-type="fig" rid="F5">5</xref>).</p><p>All specimens heavily tuberculate with usually several indistinct rows of large tubercles extending as much as 10 mm inferior to lateral fold at midpoint of torso. Throat tuberculation varies in extent from a broad band spanning the posterior throat to concentrated in infra-angular regions and largely absent from the throat.</p></tp:treatment-sec><tp:treatment-sec sec-type="Comparisons"><title>Comparisons.</title><p>
            <italic><tp:taxon-name><tp:taxon-name-part taxon-name-part-type="genus">Cyrtodactylus</tp:taxon-name-part> <tp:taxon-name-part taxon-name-part-type="species">rex</tp:taxon-name-part></tp:taxon-name></italic> sp. n. is readily distinguished from most other <italic><tp:taxon-name><tp:taxon-name-part taxon-name-part-type="genus">Cyrtodactylus</tp:taxon-name-part></tp:taxon-name></italic> by its very large size (<abbrev xmlns:xlink="http://www.w3.org/1999/xlink" xlink:title="snout-vent length" xlink:type="simple">SVL</abbrev> up to 172 mm vs generally &lt; 130mm). It further differs from the relatively small number of other large Papuan species as follows. <italic><tp:taxon-name><tp:taxon-name-part taxon-name-part-type="genus">Cyrtodactylus</tp:taxon-name-part> <tp:taxon-name-part taxon-name-part-type="species">rex</tp:taxon-name-part></tp:taxon-name></italic> sp. n. differs from <italic><tp:taxon-name><tp:taxon-name-part taxon-name-part-type="genus">Cyrtodactylus</tp:taxon-name-part> <tp:taxon-name-part taxon-name-part-type="species">loriae</tp:taxon-name-part></tp:taxon-name></italic> and <italic><tp:taxon-name><tp:taxon-name-part taxon-name-part-type="genus">Cyrtodactylus</tp:taxon-name-part> <tp:taxon-name-part taxon-name-part-type="species">serratus</tp:taxon-name-part></tp:taxon-name></italic> in having enlarged tubercles on the infra-angular region and often extending onto and across the throat (vs absent from both regions), a lower number of pores (up to 38 vs. up to 81), and in lacking <!--PageBreak-->enlarged tubercles extending the length of the tail (vs. <italic><tp:taxon-name><tp:taxon-name-part taxon-name-part-type="genus">Cyrtodactylus</tp:taxon-name-part> <tp:taxon-name-part taxon-name-part-type="species">serratus</tp:taxon-name-part></tp:taxon-name></italic> only). <italic><tp:taxon-name><tp:taxon-name-part taxon-name-part-type="genus">Cyrtodactylus</tp:taxon-name-part> <tp:taxon-name-part taxon-name-part-type="species">rex</tp:taxon-name-part></tp:taxon-name></italic> sp. n. differs from members of the <italic><tp:taxon-name><tp:taxon-name-part taxon-name-part-type="genus">Cyrtodactylus</tp:taxon-name-part> <tp:taxon-name-part taxon-name-part-type="species">lousiadensis</tp:taxon-name-part></tp:taxon-name></italic> group (<italic><tp:taxon-name><tp:taxon-name-part taxon-name-part-type="genus">Cyrtodactylus</tp:taxon-name-part> <tp:taxon-name-part taxon-name-part-type="species">epiroticus</tp:taxon-name-part></tp:taxon-name></italic> (with which it is sympatric in Morobe Province), <italic><tp:taxon-name><tp:taxon-name-part taxon-name-part-type="genus">Cyrtodactylus</tp:taxon-name-part> <tp:taxon-name-part taxon-name-part-type="species">klugei</tp:taxon-name-part></tp:taxon-name></italic>, <italic><tp:taxon-name><tp:taxon-name-part taxon-name-part-type="genus">Cyrtodactylus</tp:taxon-name-part> <tp:taxon-name-part taxon-name-part-type="species">lousiadensis</tp:taxon-name-part></tp:taxon-name></italic>, <italic><tp:taxon-name><tp:taxon-name-part taxon-name-part-type="genus">Cyrtodactylus</tp:taxon-name-part> <tp:taxon-name-part taxon-name-part-type="species">murua</tp:taxon-name-part></tp:taxon-name></italic>, <italic><tp:taxon-name><tp:taxon-name-part taxon-name-part-type="genus">Cyrtodactylus</tp:taxon-name-part> <tp:taxon-name-part taxon-name-part-type="species">robustus</tp:taxon-name-part></tp:taxon-name></italic>, <italic><tp:taxon-name><tp:taxon-name-part taxon-name-part-type="genus">Cyrtodactylus</tp:taxon-name-part> <tp:taxon-name-part taxon-name-part-type="species">salomonensis</tp:taxon-name-part></tp:taxon-name></italic> and <italic><tp:taxon-name><tp:taxon-name-part taxon-name-part-type="genus">Cyrtodactylus</tp:taxon-name-part> <tp:taxon-name-part taxon-name-part-type="species">tripartitus</tp:taxon-name-part></tp:taxon-name></italic>) by its much smaller subcaudal scales, the presences of extensive tubercles on infra-angular region and often the throat, and in its much more poorly defined dark bands or paired blotches on the dorsum (vs. distinctly edged, unbroken transverse light and dark-brown bands). <italic><tp:taxon-name><tp:taxon-name-part taxon-name-part-type="genus">Cyrtodactylus</tp:taxon-name-part> <tp:taxon-name-part taxon-name-part-type="species">rex</tp:taxon-name-part></tp:taxon-name></italic> sp. n. differs from <italic><tp:taxon-name><tp:taxon-name-part taxon-name-part-type="genus">Cyrtodactylus</tp:taxon-name-part> <tp:taxon-name-part taxon-name-part-type="species">zugi</tp:taxon-name-part></tp:taxon-name></italic> by the presence of dark-brown barring on the throat and venter, tuberculation often extending across the throat (vs. on infra-angular region only), and dorsal colour pattern on torso consisting of alternating indistinct dark-brown, medium brown and whitish regions (vs. alternating dark-brown and off-white). <italic><tp:taxon-name><tp:taxon-name-part taxon-name-part-type="genus">Cyrtodactylus</tp:taxon-name-part> <tp:taxon-name-part taxon-name-part-type="species">rex</tp:taxon-name-part></tp:taxon-name></italic> sp. n. differs from <italic><tp:taxon-name><tp:taxon-name-part taxon-name-part-type="genus">Cyrtodactylus</tp:taxon-name-part> <tp:taxon-name-part taxon-name-part-type="species">irianjayaensis</tp:taxon-name-part></tp:taxon-name></italic> by the presence of dark-brown barring on the throat and venter (vs. plain and unpatterned), tubercles often extending across the throat (vs. infra-angular region only), dorsal colour pattern on torso consisting of alternating indistinct dark-brown, medium brown and whitish regions (vs. very wide brown transverse blotches on a lighter greyish brown ground colour), and higher number of femoral and precloacal pores (21–38 vs. 7–16). <italic><tp:taxon-name><tp:taxon-name-part taxon-name-part-type="genus">Cyrtodactylus</tp:taxon-name-part> <tp:taxon-name-part taxon-name-part-type="species">rex</tp:taxon-name-part></tp:taxon-name></italic> sp. n. differs from all populations referred to <italic><tp:taxon-name><tp:taxon-name-part taxon-name-part-type="genus">Cyrtodactylus</tp:taxon-name-part> <tp:taxon-name-part taxon-name-part-type="species">novaeguineae</tp:taxon-name-part></tp:taxon-name></italic> in its wider head (<abbrev xmlns:xlink="http://www.w3.org/1999/xlink" xlink:title="maximum head width" xlink:type="simple">HW</abbrev>/<abbrev xmlns:xlink="http://www.w3.org/1999/xlink" xlink:title="snout-vent length" xlink:type="simple">SVL</abbrev> 0.21–0.24 vs. 0.18–0.19) and larger size (<abbrev xmlns:xlink="http://www.w3.org/1999/xlink" xlink:title="snout-vent length" xlink:type="simple">SVL</abbrev> 172 vs. 129 mm), and differs from <italic><tp:taxon-name><tp:taxon-name-part taxon-name-part-type="genus">Cyrtodactylus</tp:taxon-name-part> <tp:taxon-name-part taxon-name-part-type="species">equestris</tp:taxon-name-part></tp:taxon-name></italic> sp. n. in its larger size (<abbrev xmlns:xlink="http://www.w3.org/1999/xlink" xlink:title="snout-vent length" xlink:type="simple">SVL</abbrev> 172 vs. 139 mm), in having a continuous (or nearly so) row of femoral and precloacal pores, presence of dark barring on the throat and ventral surfaces of body (vs. absent), and ‘messier’ dorsal colouration of alternating indistinct dark-brown, medium brown and whitish regions (vs. light-brown transverse bands or blotches on relatively plain light brownish-grey background).</p></tp:treatment-sec><tp:treatment-sec sec-type="Distribution and natural history"><title>Distribution and natural history.</title><p>Widespread in northern Papua New Guinea, extending from Sandaun Province in the west to Morobe Province in the east (Figure <xref ref-type="fig" rid="F7">7</xref>). Photographs of a specimen from the vicinity of Senggi Village to the south of Jayapura in West Papua Province (kindly provided by Burhan Tjaturadi), indicate that this species also occurs in adjacent parts of Indonesian New Guinea.</p><p>The holotype was collected on a low ridge in Sago-dominated swamp forest. Other specimens were collected in lowland and foothill forest at altitudes ranging from near sea level up to 690 m a.s.l.</p></tp:treatment-sec><tp:treatment-sec sec-type="Etymology"><title>Etymology.</title><p>From the latin for king as it is the largest of the over 200 species of <italic><tp:taxon-name><tp:taxon-name-part taxon-name-part-type="genus">Cyrtodactylus</tp:taxon-name-part></tp:taxon-name></italic>, and amongst the largest of all known geckos (<xref ref-type="bibr" rid="B1">Bauer 2013</xref>).</p></tp:treatment-sec><tp:treatment-sec><!--Section generated to contain objects referenced in tp:taxon-treatment.--><fig id="F2" position="float" orientation="portrait"><label>Figure 2.</label><caption><p>Throats of <italic><tp:taxon-name><tp:taxon-name-part taxon-name-part-type="genus">Cyrtodactylus</tp:taxon-name-part> <tp:taxon-name-part taxon-name-part-type="species">noveaguineae</tp:taxon-name-part></tp:taxon-name></italic> and related species. <bold>A</bold> <italic><tp:taxon-name><tp:taxon-name-part taxon-name-part-type="genus">Cyrtodactylus</tp:taxon-name-part> <tp:taxon-name-part taxon-name-part-type="species">novaeguineae</tp:taxon-name-part></tp:taxon-name></italic> (SJR10490/<named-content xmlns:xlink="http://www.w3.org/1999/xlink" content-type="dwc:institutional_code" xlink:type="simple">SAMA</named-content> R66156) <bold>B</bold> <italic><tp:taxon-name><tp:taxon-name-part taxon-name-part-type="genus">Cyrtodactylus</tp:taxon-name-part> <tp:taxon-name-part taxon-name-part-type="species">equestris</tp:taxon-name-part></tp:taxon-name></italic> sp. n. SJR6134/<named-content xmlns:xlink="http://www.w3.org/1999/xlink" content-type="dwc:institutional_code" xlink:type="simple">MZB</named-content> lace 5436 (paratype), and <bold>C</bold> <italic><tp:taxon-name><tp:taxon-name-part taxon-name-part-type="genus">Cyrtodactylus</tp:taxon-name-part> <tp:taxon-name-part taxon-name-part-type="species">rex</tp:taxon-name-part></tp:taxon-name></italic> sp. n. Scale bar = 1 cm. Note variation in relative width and colouration.</p></caption><graphic xmlns:xlink="http://www.w3.org/1999/xlink" xlink:href="zookeys-562-105-g002.jpg" position="float" orientation="portrait" xlink:type="simple" id="oo_77312.jpg"/></fig><fig id="F5" position="float" orientation="portrait"><label>Figure 5.</label><caption><p>
          <italic><tp:taxon-name><tp:taxon-name-part taxon-name-part-type="genus">Cyrtodactylus</tp:taxon-name-part> <tp:taxon-name-part taxon-name-part-type="species">rex</tp:taxon-name-part></tp:taxon-name></italic> sp. n. in life. <bold>A</bold> adult female holotype <named-content xmlns:xlink="http://www.w3.org/1999/xlink" content-type="dwc:institutional_code" xlink:type="simple">SAMA</named-content> R67636 from the Sepik River Basin, East Sepik Province <bold>B</bold> juvenile paratype <named-content xmlns:xlink="http://www.w3.org/1999/xlink" content-type="dwc:institutional_code" xlink:type="simple">SAMA</named-content> R67637 from Sepik River Basin, Sandaun Province. Photographs S. Richards.</p></caption><graphic xmlns:xlink="http://www.w3.org/1999/xlink" xlink:href="zookeys-562-105-g005.jpg" position="float" orientation="portrait" xlink:type="simple" id="oo_77315.jpg"/></fig><fig id="F7" position="float" orientation="portrait"><label>Figure 7.</label><caption><p>Distribution map for <italic><tp:taxon-name><tp:taxon-name-part taxon-name-part-type="genus">Cyrtodactylus</tp:taxon-name-part> <tp:taxon-name-part taxon-name-part-type="species">novaeguineae</tp:taxon-name-part></tp:taxon-name></italic>, <italic><tp:taxon-name><tp:taxon-name-part taxon-name-part-type="genus">Cyrtodactylus</tp:taxon-name-part> <tp:taxon-name-part taxon-name-part-type="species">equestris</tp:taxon-name-part></tp:taxon-name></italic> sp. n. and <italic><tp:taxon-name><tp:taxon-name-part taxon-name-part-type="genus">Cyrtodactylus</tp:taxon-name-part> <tp:taxon-name-part taxon-name-part-type="species">rex</tp:taxon-name-part></tp:taxon-name></italic> sp. n.</p></caption><graphic xmlns:xlink="http://www.w3.org/1999/xlink" xlink:href="zookeys-562-105-g007.jpg" position="float" orientation="portrait" xlink:type="simple" id="oo_77317.jpg"/></fig></tp:treatment-sec><ref-list><ref id="B1"><mixed-citation xmlns:xlink="http://www.w3.org/1999/xlink" xlink:type="simple">
          <person-group><name name-style="western"><surname>Bauer</surname><given-names>AM</given-names></name></person-group> (<year>2013</year>) <source>Geckos: The Animal Answer Guide.</source> <publisher-name>Johns Hopkins University Press</publisher-name>, <publisher-loc>Baltimore</publisher-loc>, <size units="page">159 pp</size>.</mixed-citation></ref></ref-list></tp:taxon-treatment>
